# Supplementary material for: Triple Combination of Entinostat, a Bromodomain Inhibitor, and Cisplatin Is a Promising Treatment Option for Bladder Cancer
Source: Cancers (Basel). 2024 Oct 2;16(19):3374. doi: 10.3390/cancers16193374 (PMC11476342; doi:10.3390/cancers16193374)
Supplement: Supplementary file 1 [file cancers-16-03374-s001.zip]

Archive with 1 entries (1 files):
- cancers-3210083-supplementary.pdf
